# Supplementary material for: Impact of Immediate and Delayed Breast Reconstruction on Quality of Life of Breast Cancer Patients
Source: Int J Environ Res Public Health. 2022 Jul 13;19(14):8546. doi: 10.3390/ijerph19148546 (PMC9323042; doi:10.3390/ijerph19148546)
Supplement: Supplementary file 1 [file ijerph-19-08546-s001.zip]

Archive with 1 entries (1 files):
- ijerph-1777061-supplementary.pdf
